# Supplementary material for: Comparative Study of the Proteins Involved in the Fermentation-Derived Compounds in Two Strains of Saccharomyces cerevisiae during Sparkling Wine Second Fermentation
Source: Microorganisms. 2020 Aug 8;8(8):1209. doi: 10.3390/microorganisms8081209 (PMC7463476; doi:10.3390/microorganisms8081209)
Supplement: Supplementary file 1 [file microorganisms-08-01209-s001.zip]

Archive with 1 entries (1 files):
- Suplementary material.xlsx
