# Supplementary material for: Comparative Study of the Proteins Involved in the Fermentation-Derived Compounds in Two Strains of Saccharomyces cerevisiae during Sparkling Wine Second Fermentation
Source: Microorganisms. 2020 Aug 8;8(8):1209. doi: 10.3390/microorganisms8081209 (PMC7463476; doi:10.3390/microorganisms8081209)
Supplement: Supplementary file 1 [file microorganisms-08-01209-s001.zip › Suplementary material.xlsx]

## Sheet: Table 1
		Protein content (mol%)												Proteinn.f.metabolite relationship
		Flor yeast						Conventional yeast
		T0		MF		EF		T0		MF		EF
Uniprot code	Protein name	Average	SD	Average	SD	Average	SD	Average	SD	Average	SD	Average	SD
P40433	Pfk26p	n.f.		0.006	0.0001926	n.f.		n.f.		0.005	0.000115	n.f.		Glycolysis/gluconeogenesis proteome
P14540	Fba1p	0.415122	0.00626834	0.603	0.082008	1.506	0.0483426	0.517674	0.0285239	0.482	0.009	0.844	0.012238	Glycolysis/gluconeogenesis proteome
P00360	Tdh1p	0.543591	0.0305009	0.7391	0.0237621	2.2114	0.0309596	0.501128	0.00628414	0.515	0.014	0.9529	0.0298258	Glycolysis/gluconeogenesis proteome; Metabolism of glycerone phosphaten.f.glycerol
P00358	Tdh2p	0.723996	0.0471321	0.7949	0.0122415	2.2035	0.0782242	0.557734	0.00736767	0.633	0.01	0.8971	0.0117789	Glycolysis/gluconeogenesis proteome; Metabolism of glycerone phosphaten.f.glycerol
P00359	Tdh3p	0.783284	0.0110443	0.9802	0.0230347	2.2741	0.0488932	0.670298	0.0438442	0.719	0.017	1.064	0.0654757	Glycolysis/gluconeogenesis proteome; Metabolism of glycerone phosphaten.f.glycerol
P00560	Pgk1p	0.785894	0.0255416	1.194	0.037611	1.79	0.09308	0.907186	0.0294835	0.771	0.016191	1.143	0.027432	Glycolysis/gluconeogenesis proteome
P00950	Gpm1p	0.580264	0.0302317	0.629	0.0196877	0.936	0.0185328	0.301889	0.0136152	0.332	0.0186318	0.923	0.023998	Glycolysis/gluconeogenesis proteome
Q12008	Gpm2p	n.f.		0.013	0.0001612	n.f.		0.0265512	0.00120888	0.037	0.0006919	n.f.		Glycolysis/gluconeogenesis proteome
Q12326	Gpm3p	n.f.		n.f.		n.f.		n.f.		n.f.		n.f.		Glycolysis/gluconeogenesis proteome
P00924	Eno1p	0.757085	0.0252109	0.718	0.0094058	1.781	0.0650065	0.365108	0.00554964	0.392	0.009	0.826	0.025606	Glycolysis/gluconeogenesis proteome
P00925	Eno2p	0.693568	0.0454287	0.767	0.0269984	1.621	0.0429565	0.426035	0.0239006	0.454	0.012	0.983	0.044235	Glycolysis/gluconeogenesis proteome
P00549	Cdc19p	0.584193	0.00963918	0.701	0.0185765	0.654	0.0139956	0.468744	0.00733584	0.488	0.018	0.867	0.0559302	Glycolysis/gluconeogenesis proteome
P35172	Nth2p	n.f.		n.f.		0.0269	0.000807	n.f.		n.f.		n.f.		Glycolysis/gluconeogenesis proteome
P32356	Nth1p	0.0173696	0.000218858	n.f.		n.f.		n.f.		n.f.		n.f.		Glycolysis/gluconeogenesis proteome
P04807	Hxk2p	0.215473	0.0111292	0.2406	0.004812	n.f.		0.252884	0.00821873	0.355	0.008	0.126478	0.00252956	Glycolysis/gluconeogenesis proteome
P04806	Hxk1p	0.311789	0.00487639	0.3524	0.00881	0.1471	0.002942	0.362859	0.0196307	0.322	0.005	0.393778	0.00606417	Glycolysis/gluconeogenesis proteome
Q04409	Emi2p	0.192937	0.00801651	0.0999	0.0030969	n.f.		0.12223	0.0094484	0.125	0.002	0.06606	0.00166167	Glycolysis/gluconeogenesis proteome
Q12068	Gre2p	0.131888	0.00304794	0.0915	0.002562	n.f.		0.0283879	0.0017714	n.f.		n.f.		Glycolysis/gluconeogenesis proteome; Metabolism of glycerone phosphaten.f.glycerol; Metabolism of pyruvate to ethanol
P38715	Gre3p	0.0442022	0.00182997	0.0293	0.0003516	n.f.		0.0589809	0.00116192	n.f.		n.f.		Glycolysis/gluconeogenesis proteome; Metabolism of glycerone phosphaten.f.glycerol
P17709	Glk1p	0.236778	0.00601416	0.2112	0.0054912	n.f.		0.222719	0.00465483	0.155	0.004	0.143727	0.0179658	Glycolysis/gluconeogenesis proteome
P52911	Exg2p	n.f.		0.0252	0.0015624	n.f.		n.f.		0.011	0.00019	n.f.		Glycolysis/gluconeogenesis proteome
P23776	Exg1p	0.265141	0.00713228	0.2458	0.004916	1.0007	0.0213149	0.295619	0.017412	0.317	0.006	0.18008	0.00378168	Glycolysis/gluconeogenesis proteome
P32603	Spr1p	n.f.		n.f.		n.f.		n.f.		n.f.		n.f.		Glycolysis/gluconeogenesis proteome
P00724	Suc2p	0.423826	0.0277394	0.2234	0.004468	0.5686	0.034116	0.219228	0.00714683	0.093	0.005	0.0731168	0.000913959	Glycolysis/gluconeogenesis proteome
Q06625	Gdb1p	0.0167141	0.000340967	n.f.		n.f.		n.f.		0.003	0.001	n.f.		Glycolysis/gluconeogenesis proteome
P08019	Sga1p	n.f.		n.f.		n.f.		n.f.		n.f.		n.f.		Glycolysis/gluconeogenesis proteome
P53753	Dse4p	0.0664676	0.0046195	n.f.		0.0774	0.0027864	0.0338516	0.000765046	0.048	0.002	n.f.		Glycolysis/gluconeogenesis proteome
P48016	Ath1p	n.f.		n.f.		n.f.		n.f.		n.f.		n.f.		Glycolysis/gluconeogenesis proteome
P38158	Mal32p	n.f.		n.f.		n.f.		n.f.		n.f.		n.f.		Glycolysis/gluconeogenesis proteome
P53341	Mal12p	n.f.		n.f.		n.f.		n.f.		n.f.		n.f.		Glycolysis/gluconeogenesis proteome
P15703	Bgl2p	0.480093	0.0266211	0.238834	0.0201862	1.31185	0.0484074	0.387666	0.0124999	0.360804	0.0199164	0.997502	0.0696256	Glycolysis/gluconeogenesis proteome
P10594	Suc1p	n.f.		n.f.		n.f.		n.f.		n.f.		n.f.		Glycolysis/gluconeogenesis proteome
P10595	Suc3p	n.f.		n.f.		n.f.		n.f.		n.f.		n.f.		Glycolysis/gluconeogenesis proteome
P10596	Suc4p	n.f.		n.f.		n.f.		n.f.		n.f.		n.f.		Glycolysis/gluconeogenesis proteome
P10597	Suc5p	n.f.		n.f.		n.f.		n.f.		n.f.		n.f.		Glycolysis/gluconeogenesis proteome
P50076	Die2p	n.f.		n.f.		n.f.		n.f.		n.f.		n.f.		Glycolysis/gluconeogenesis proteome
P0CW41	Fsp2p	n.f.		n.f.		n.f.		n.f.		n.f.		n.f.		Glycolysis/gluconeogenesis proteome
P07635	Suc7p	n.f.		n.f.		n.f.		n.f.		n.f.		n.f.		Glycolysis/gluconeogenesis proteome
P06169	Pdc1p	0.225428	0.00728133	0.5838	0.00907225	0.5847	0.011694	0.262452	0.00957949	0.398	0.009	0.4295	0.00859	Metabolism of pyruvate to ethanol; Metabolism of pyruvaten.f.acetoinn.f.2,3n.f.butanediol
P16467	Pdc5p	0.462482	0.00576716	0.7111	0.0231463	0.2347	0.106084	0.448774	0.0217655	0.377	0.005	0.4083	0.126573	Metabolism of pyruvate to ethanol; Metabolism of pyruvaten.f.acetoinn.f.2,3n.f.butanediol
P26263	Pdc6p	n.f.		n.f.		n.f.		n.f.		n.f.		n.f.		Metabolism of pyruvate to ethanol; Metabolism of pyruvaten.f.acetoinn.f.2,3n.f.butanediol
P00330	Adh1p	0.730301	0.0145914	0.8964	0.017928	1.8265	0.0206395	0.455361	0.023952	0.424	0.15	0.8413	0.166577	Metabolism of pyruvate to ethanol
P00331	Adh2p	n.f.		n.f.		n.f.		n.f.		n.f.		n.f.		Metabolism of pyruvate to ethanol
P07246	Adh3p	0.0716172	0.00397475	0.0467	0.00123288	n.f.		0.208207	0.0135591	0.122	0.00149937	0.078	0.0011466	Metabolism of pyruvate to ethanol
P10127	Adh4p	0.187407	0.0104948	0.0213	0.000674145	n.f.		0.192096	0.00812567	0.02	0.0006318	n.f.		Metabolism of pyruvate to ethanol
P38113	Adh5p	n.f.		0.092	0.00143888	0.2016	0.0032256	n.f.		0.04	0.0009292	n.f.		Metabolism of pyruvate to ethanol
Q04894	Adh6p	n.f.		0.0159	0.000318	n.f.		n.f.		n.f.		n.f.		Metabolism of pyruvate to ethanol; Metabolism of glycerone phosphaten.f.glycerol
P25377	Adh7p	n.f.		0.1041	0.00504885	n.f.		n.f.		n.f.		n.f.		Metabolism of pyruvate to ethanol; Metabolism of glycerone phosphaten.f.glycerol
P37303	Gly1p	n.f.		0.1081	0.00393484	n.f.		n.f.		n.f.		n.f.		Metabolism of pyruvate to ethanol
P32771	Sfa1p	0.20984	0.00318957	0.156622	0.00696969	n.f.		0.173299	0.0112852			0.0800304	0.00121646	Metabolism of pyruvate to ethanol
P47771	Ald2p	0.110974	0.00271887	n.f.		n.f.		0.0946454	0.00618034	0.014	0.000284	n.f.		Metabolism of pyruvate to ethanol and acetic acid
P54114	Ald3p	n.f.		n.f.		n.f.		n.f.		n.f.		n.f.		Metabolism of pyruvate to ethanol and acetic acid
P46367	Ald4p	0.140757	0.0076009	0.1056	0.002112	n.f.		0.187819	0.00309901	0.052	0.000114959	0.012	0.000192	Metabolism of pyruvate to ethanol and acetic acid
P40047	Ald5p	n.f.		0.0288	0.00073728	n.f.		0.0380343	0.000540467	n.f.		n.f.		Metabolism of pyruvate to ethanol and acetic acid
P54115	Ald6p	0.0695954	0.00455502	0.011	0.0002178	n.f.		0.0562861	0.00120762	0.0402	0.000624708	n.f.		Metabolism of pyruvate to ethanol and acetic acid
P40353	Atf1p	n.f.		n.f.		n.f.		n.f.		n.f.		n.f.		Metabolism of pyruvate to ethanol
P53296	Atf2p	n.f.		n.f.		n.f.		n.f.		n.f.		n.f.		Metabolism of pyruvate to ethanol
Q02979	Gde1p	n.f.		n.f.		n.f.		n.f.		n.f.		n.f.		Metabolism of pyruvate to ethanol
P41734	Iah1p	0.0325221	0.00134967	n.f.		n.f.		n.f.		n.f.		n.f.		Metabolism of pyruvate to ethanol
P39714	Bdh1p	n.f.		n.f.		n.f.		n.f.		n.f.		n.f.		Metabolism of pyruvaten.f.acetoinn.f.2,3n.f.butanediol
P39713	Bdh2p	n.f.		n.f.		n.f.		n.f.		n.f.		n.f.		Metabolism of pyruvaten.f.acetoinn.f.2,3n.f.butanediol
P06106	Met17p	0.177238	0.00983673	0.2207	0.00692998	n.f.		0.277922	0.014174	0.269	0.00802906	0.055	0.00143	Metabolism of pyruvate to acetic acid
P32316	Ach1p	0.182182	0.00278739	0.0508506	0.00180011	n.f.		0.151754	0.0048713	0.0180817	0.00118254	n.f.		Metabolism of pyruvate to acetic acid
Q01574	Acs1p	n.f.		n.f.		n.f.		n.f.		n.f.		n.f.		Metabolism of pyruvate to acetic acid
P52910	Acs2p	0.0135944	0.0089451	n.f.		n.f.		0.107693	0.00141616	0.0523861	0.00238461	n.f.		Metabolism of pyruvate to acetic acid
P47164	Str2p	n.f.		n.f.		n.f.		n.f.		n.f.		n.f.		Metabolism of pyruvate to acetic acid
Q06702	Cda1p	n.f.		n.f.		n.f.		n.f.		n.f.		n.f.		Metabolism of pyruvate to acetic acid
Q06703	Cda2p	n.f.		n.f.		n.f.		n.f.		n.f.		n.f.		Metabolism of pyruvate to acetic acid
P23797	Gpi12p	n.f.		n.f.		n.f.		n.f.		n.f.		n.f.		Metabolism of pyruvate to acetic acid
Q00055	Gpd1p	0.120595	0.00538456	0.1877	0.00401678	n.f.		0.160915	0.00662969	0.66	0.013198	0.0947	0.001894	Metabolism of glycerone phosphaten.f.glycerol
P41911	Gpd2p	n.f.		n.f.		n.f.		n.f.		0.061	0.00161159	n.f.		Metabolism of glycerone phosphaten.f.glycerol
P41277	Gpp1p	0.0554902	0.000821256	0.2857	0.00899955	n.f.		0.0941039	0.00454522	0.394	0.00441728	0.2579	0.00683435	Metabolism of glycerone phosphaten.f.glycerol
P40106	Gpp2p	0.100514	0.00230176	0.2053	0.0033895	n.f.		0.178286	0.00811201	0.233	0.0151488	0.2537	0.00791544	Metabolism of glycerone phosphaten.f.glycerol
P14065	Gcy1p	0.0836465	0.00295188	0.0303264	0.00135529	n.f.		0.077536	0.00249395	n.f.		0.0374817	0.0024573	Metabolism of glycerone phosphaten.f.glycerol
P32626	Utr4p	n.f.		n.f.		n.f.		n.f.		n.f.		n.f.		Metabolism of glycerone phosphaten.f.glycerol
P41277	Hor2p	n.f.		n.f.		n.f.		n.f.		n.f.		n.f.		Metabolism of glycerone phosphaten.f.glycerol
P32190	Gut1p	n.f.		n.f.		n.f.		n.f.		n.f.		n.f.		Metabolism of glycerone phosphaten.f.glycerol
P41277	Rhr2p	n.f.		n.f.		n.f.		n.f.		n.f.		n.f.		Metabolism of glycerone phosphaten.f.glycerol
Q07560	Crd1p	n.f.		n.f.		n.f.		n.f.		n.f.		n.f.		Metabolism of glycerone phosphaten.f.glycerol
Q12458	Ypr1p	0.269665	0.122724	0.0303264	0.00256288	n.f.		0.185564	0.0100205	0.137361	0.0129806	0.0569979	0.00324318	Metabolism of glycerone phosphaten.f.glycerol
P28321	Yju3p	n.f.		n.f.		n.f.		n.f.		n.f.		n.f.		Metabolism of glycerone phosphaten.f.glycerol
	n.f.: not found	T0: base wine ; MF: the middle of fermentation stage, when CO2 pressure reached 3 bar ; EF: one month after CO2 pressure reached 6.5 bar, at the end of the second fermentation
